# Supplementary material for: Dairying enabled Early Bronze Age Yamnaya steppe expansions
Source: Nature. 2021 Sep 15;598(7882):629–33. doi: 10.1038/s41586-021-03798-4 (PMC8550948; doi:10.1038/s41586-021-03798-4)
Supplement: Supplementary file 3 — List of all individuals in this study, site names, GPS coordinates. [file 41586_2021_3798_MOESM3_ESM.xlsx]

## Sheet: Supplementary Table S1_Individu
Site	Individual	Time period	Lat	Long
Botai	CII(3) 30-40	Eneollthic
Botai	Botai 2A	Eneollthic
Ekaterinovka	EKAT N-74	Eneollthic	53.9896	49.4669
Khavalynsk 1	KHA1_N-39	Eneolithic	52.3534	48.0783
Khavalynsk 1	KHA1 N-A	Eneolithic	52.3534	48.0783
Khavalynsk 1	KHA1 N-61/62	Eneolithic	52.3534	48.0783
Khavalynsk 2	KHA2 N-12	Eneolithic	52.3534	48.0783
Khavalynsk 2	KHA2 N-2	Eneolithic	52.3534	48.0783
Khavalynsk 2	KHA2 N-4	Eneolithic	52.3534	48.0783
Khavalynsk 2	KHA2 N-1	Eneolithic	52.3534	48.0783
Khavalynsk 2	KHA1 N-127	Eneolithic	52.3534	48.0783
Khavalynsk 2	KHA1 N-125	Eneolithic	52.3534	48.0783
Kholpkov Bugor	KB N-7	Eneolithic	51.7433	46.7472
Kholpkov Bugor	KB N-8	Eneolithic	51.7433	46.7472
Lebyazhinka 5	LEB N-0	Eneolithic	53.6786	50.675
Murziha 2	MUR2 N-98	Eneolithic	55.7394	51.6472
Murziha 2	MUR2 N-130.1	Eneolithic	55.7394	51.6472
Murziha 2	MUR2 N-128	Eneolithic	55.7394	51.6472
Murziha 2*	MUR2 N-91-1	Eneolithic	55.7394	51.6472
Murziha 2	MUR2 K-1 N-130	Eneolithic	55.7394	51.6472
Murziha 2	MUR2 N-94/7	Eneollthic	55.7394	51.6472
Krasikovo	KRS1 K.1 N-1	Early Bronze Age	52.823	53.6542
Krasikovo	KRS1 K.2 N-1	Early Bronze Age	52.823	53.6542
Krasnokholm 3	KRA3 K.1 N-1	Early Bronze Age	51.544	53.5551
Kriviyanskiy 9	K.4 N-21	Early Bronze Age	47.41	40.1781
Kriviyanskiy 9	K.2 N-2	Early Bronze Age	47.41	40.1781
Kutuluk 1	KUT1 K.3 N-4	Early Bronze Age	53.1812	51.2225
Kutuluk 1	KUT1 K.4 N-1	Early Bronze Age	53.1812	51.2225
Leshchevskoe 1	LES K.1 N-1	Early Bronze Age	52.9333	50.9833
Lopatino 1	LOP1 K.3p N-1	Early Bronze Age	53.823	50.6644
Mustayevo 5	MUS5 N-1	Early Bronze Age	51.6379	53.3935
Mustayevo 5	MUS5 K.8 N-2	Early Bronze Age	51.6379	53.3935
Nijnaya Pavlovka	N.P. K.2 N-3	Early Bronze Age	51.7434	55.0854
Panitskoe	PAN N-6	Early Bronze Age	51.2424	45.75
Podlesnoe	POD K.1 N-3	Early Bronze Age	53.2366	50.5273
Pyatiletka	PYA K.6 N-2	Early Bronze Age	51.7451	54.7946
Trudovoy	TRU K.5 N-1	Early Bronze Age	51.5611	53.1737
Bolshekaraganskyi	K25 Pit-25	Middle/Late Bronze Age	52.6573	59.5847
Kalinovsky 1	KAL1 K.1 N-6	Middle/Late Bronze Age	44.475	41.7889
Kalinovsky 1	KAL1 K.1 N-4	Middle/Late Bronze Age	44.475	41.7889
Kamenny Amabar 5	KB5 K.2 A987	Middle/Late Bronze Age	52.9536	58.5739
Kamenny Amabar 5	KB5 K.2 MR5 CK-2 A37	Middle/Late Bronze Age	52.9536	58.5739
Kamenny Amabar 5	KB5 K.2 MR11 CK-1 A944	Middle/Late Bronze Age	52.9536	58.5739
Krasikovskyi	KRS K.3 N-1	Middle/Late Bronze Age	52.823	53.6542
Kriviyanskiy 9	K.1 N-30	Middle/Late Bronze Age	47.41	40.1781
Kriviyanskiy 9	KRI9 K.5 N-6	Middle/Late Bronze Age	47.41	40.1781
Kriviyanskiy 9	KRI9 K.4 N-27	Middle/Late Bronze Age	47.41	40.1781
Lopatino 1	LOP K.3 N-2	Middle/Late Bronze Age	53.823	50.6644
Lopatino 2	LOP2 K.1 N-1	Middle/Late Bronze Age	53.74	49.38
Potapovka I	POT K.5 N-3	Middle/Late Bronze Age	53.66	50.67
Shumayevo 2	SHU2 K.6 N-2	Middle/Late Bronze Age	51.7529	52.8914
Utevskiy 6	UTE6 K.6 N-2 K-1	Middle/Late Bronze Age	52.9216	50.9628
Utevskiy 6	UTE6 K.4 N-1	Middle/Late Bronze Age	52.9216	50.9628
Utevskiy 6	UTE6 K.6 N-6	Middle/Late Bronze Age	52.9216	50.9628
Utevskiy 6	UTE6 K.4 N-5	Middle/Late Bronze Age	52.9216	50.9628
Utevskiy 6	UTE6 K.4 N-6	Middle/Late Bronze Age	52.9216	50.9628
*Removed due to failed extraction
