# Supplementary material for: Dairying enabled Early Bronze Age Yamnaya steppe expansions
Source: Nature. 2021 Sep 15;598(7882):629–33. doi: 10.1038/s41586-021-03798-4 (PMC8550948; doi:10.1038/s41586-021-03798-4)
Supplement: Supplementary file 4 — Comparison of short and middle chronologies for the Eneolithic to Early Bronze transition in Ukraine and Russia. [file 41586_2021_3798_MOESM4_ESM.xlsx]

## Sheet: Sheet1
	Short chronology			Middle chronology
	(40,51)			(45,54–56)
Site	Reported radiocarbon dates	Time period attribution	Culture attribution	Standard Date	Time period attribution	Standard Culture	Dairy sherds / Total sherds
Dereivka	3800-3500 BCE	Middle Eneolithic	Dereivka	3800-3500 BCE	Late Eneolithic	Dereivka Culture	1*/27
Molyukhov Bugor	3800-3500 BCE	Middle Eneolithic	Dereivka	3800-3500 BCE	Late Eneolithic	Dereivka Culture	0/11
Mikhailovka I	3800-3000 BCE	Late Eneolithic	Nizhnaya (lower) Mikhailovka	3800-3500 BCE	Late Eneolithic	Lower Mikhailovka Culture	1934-07-01
Mikhailovka II	3500-3000 BCE	Late Eneolithic	Repin Rogachik	3500-3000 BCE	EBA	Early Yamnaya	2019-02-01
Nizhniy Rogachik	3500-3000 BCE	Late Eneolithic	Repin Rogachik	3500-3000 BCE	EBA	Early Yamnaya	2023-05-01
Mikhailovka III	3000-2500 BCE	EBA	Yamnaya	3000-2500 BCE	EBA	Late Yamnaya	2016-04-01
Generalka	3000-2500 BCE	EBA	Yamnaya	3000-2500 BCE	EBA	Late Yamnaya	1 (4*)/27
*Indicates a sample with a very weak dairy signal
