# Supplementary material for: Dairying enabled Early Bronze Age Yamnaya steppe expansions
Source: Nature. 2021 Sep 15;598(7882):629–33. doi: 10.1038/s41586-021-03798-4 (PMC8550948; doi:10.1038/s41586-021-03798-4)
Supplement: Supplementary file 5 — Preservation of individual calculus samples. [file 41586_2021_3798_MOESM5_ESM.xlsx]

## Sheet: Sheet1
Lab ID	Sample	Time period	Dairy?	Total protein IDS Mascot OSSD*	Lab contaminants	Common contaminants	Oral microbiome	Immune response	% Authentic	PASS/FAIL	Averages
*proteins are following data filtration with MS-MARGE (Wilkin et al., 2020)
DA092	BOTAI 2A	Eneolithic	No	15	2	3	2	8	66.6667
Z424	BOTAI 1	Eneolithic	No	11	2	3	0	5	45.4545
DA093	EKAT N-74	Eneolithic	No	8	3	2	0	3	37.5
DA110	KB N-7	Eneolithic	No	13	2	3	1	7	61.5385
Z335	KB N-8	Eneolithic	No	9	2	1	1	5	66.6667
DA430	KHA2 N-1	Eneolithic	Yes	10	2	2	1	5	60
Z330	KHA1 N-39	Eneolithic	No	9	2	1	1	5	66.6667
DA442	KHA1 N-61/62	Eneolithic	No	12	3	3	2	4	50
DA424	KHA1 N-A	Eneolithic	No	9	3	4	0	2	22.2222
Z333	KHA2 N-12	Eneolithic	No	1	1	0	0	0	0
DA436	KHA2 N-125	Eneolithic	No	6	2	2	0	2	33.3333
DA098	KHA2 N-127	Eneolithic	No	12	2	6	1	3	33.3333
DA090	KHA2 N-2	Eneolithic	No	14	1	1	2	10	85.7143
DA097	KHA2 N-4	Eneolithic	No	17	2	3	4	8	70.5882
DA431	LEB N-0	Eneolithic	No	2	2	0	0	0	0
DA426	MUR2 K-1 N-130	Eneolithic	No	18	3	2	5	8	72.2222
Z444	MUR2 N-128	Eneolithic	No	2	2	0	0	0	0
Z443	MUR2 N-130.1	Eneolithic	No	16	3	2	2	9	68.75
DA107	MUR2 N-94/7	Eneolithic	No	16	2	3	3	8	68.75
DA437	MUR2 N-98	Eneolithic	No	14	2	3	2	7	64.2857
DA511	KRA3 K.1 N-4	EBA	Yes	10	2	3	0	5	50
DA420	KRI9 K.4 N-21	EBA	Yes	17	2	1	7	7	82.3529
Z438	KRI9 K.2 N-2	EBA	Yes	20	3	3	4	10	70
DA094	KRS1 K.2 N-1	EBA	Yes	11	2	2	1	6	63.6364
DA439	KRS1 K.1 N-1	EBA	Yes	13	2	3	2	6	61.5385
DA422	KUT1 K.3 N-4	EBA	Yes	15	2	3	4	6	66.6667
Z440	KUT1 K.4 N-1	EBA	Yes	17	3	3	1	10	64.7059
DA429	LES K.1 N-1	EBA	Yes	18	3	2	6	7	72.2222
DA096	LOP1 K.3P N-1	EBA	Yes	15	2	4	3	6	60
DA445	MUS5 K.8 N-2	EBA	No	15	2	2	5	6	73.3333
DA433	MUS5 N-1	EBA	Yes	18	3	1	5	9	77.7778
DA512	N.P. K.2 N-3	EBA	Yes	13	2	2	2	7	69.2308
DA425	PAN N-6	EBA	Yes	17	3	1	4	9	76.4706
DA435	POD K.1 N-3	EBA	Yes	14	2	3	3	6	64.2857
DA427	PYA K.6 N-2	EBA	Yes	16	2	2	4	8	75
DA418	TRU K.5 N-1	EBA	Yes	19	3	1	5	10	78.9474
Z327	B.K. K.25 Pit 24	M/LBA	Yes	11	3	0	2	6	72.7273
DA109	KAL1 K.1 N-6	M/LBA	Yes	7	2	0	1	4	71.4286
DA091	KAL1 K.1 N-4	M/LBA	Yes	14	2	2	4	6	71.4286
DA108	KB5 K.2 A987	M/LBA	Yes	13	2	1	2	8	76.9231
DA106	KB5 K.2 MR11 CK-1 A944	M/LBA	Yes	16	2	2	3	9	75
Z638	KB5 K.4 A937	M/LBA	Yes	7	0	2	0	5	71.4286
DA102	KRI9 K.1 N-30	M/LBA	Yes	18	2	7	1	8	50
DA105	KRI9 K.4 N-27	M/LBA	Yes	14	3	6	2	3	35.7143
DA104	KRI9 K.5 N-6	M/LBA	No	14	2	2	3	7	71.4286
DA095	KRS K.3 N-1	M/LBA	No	12	2	1	2	7	75
DA419	LOP K.3 N-2	M/LBA	Yes	15	2	2	3	8	73.3333
DA432	LOP2 K.1 N-1 K.2	M/LBA	No	12	2	1	2	7	75
DA438	POT K.5 N-3	M/LBA	Yes	12	2	0	4	6	83.3333
DA434	SHU2 K.6 N-1	M/LBA	Yes	16	2	1	4	9	81.25
DA101	UTE6 K-6 N-6	M/LBA	Yes	16	3	2	4	7	68.75
DA103	UTE6 K.4 N-1	M/LBA	Yes	13	2	2	2	7	69.2308
Z447	UTE6 K.4 N-5	M/LBA	No	10	3	2	0	5	50
Z448	UTE6 K.4 N-6	M/LBA	Yes	17	3	5	2	7	52.9412
DA421	UTE6 K.6 N-2 K-1	M/LBA	Yes	17	3	2	3	9	70.5882
DA111	BONE POS CONTROL	NA	No	4	1	3	0	0	0
DA446	BONE POS CONTROL	NA	No	3	2	1	0	0	0
DA100	EXTRACTION BLANK	NA	No	3	2	1	0	0	0
DA112	EXTRACTION BLANK	NA	No	2	1	1	0	0	0
DA449	EXTRACTION BLANK	NA	No	2	1	1	0	0	0
DA099	BONE POS CONTROL	NA	No	5	1	4	0	0	0
									46 passes
