# Supplementary material for: Dairying enabled Early Bronze Age Yamnaya steppe expansions
Source: Nature. 2021 Sep 15;598(7882):629–33. doi: 10.1038/s41586-021-03798-4 (PMC8550948; doi:10.1038/s41586-021-03798-4)
Supplement: Supplementary file 6 — Diary peptides per individual. [file 41586_2021_3798_MOESM6_ESM.xlsx]

## Sheet: P-C Steppe Calculus
Arch ID	Lab ID	Period	Site Name	Cal. Radiocarbon Dates Ranges (BC)	Protein (PSMs)	Total Proteins°	Sequence	Mods	Peptide Taxonomic Assignment*	Peptide FDR	Protein FDR	E-Value Cutoff	Mascot Ion Score	Mascot E-value	Protein Taxonomic Assignment
EKAT N-74	DA093	Eneolithic	Ekaterinovka Mys	5361-4555 calBCE***		27	No dairy peptides	-	-	0.61	3.85	0.01	-	-	-
KB N-7	DA110	Eneolithic	Khlopkovsky Bugor	5211-4339 calBCE***		80	No dairy peptides	-	-	0.35	1.27	0.01	-	-	-
KB N-8	Z335	Eneolithic	Khlopkovsky Bugor	n.d		29	No dairy peptides	-	-	7.79	20.83	0.01	-	-	-
KHA1 N-A	DA424	Eneolithic	Khvalynsk I	n.d		52	No dairy peptides			0.85	1.96	0.01	-	-	-
KHA1 N-39	Z330	Eneolithic	Khvalynsk I	n.d	-	29	No dairy peptides	-	-	7.79	20.83	0.01	-	-	-
KHA1 N-125	DA436	Eneolithic	Khvalynsk I	n.d		34	No dairy peptides	-	-	< 0.01	< 0.01	0.01	-	-	-
KHA1 N-127	DA098	Eneolithic	Khvalynsk I	4499-3800 calBCE***	-	93	No dairy peptides	-	-	0.33	1.09	0.01	-	-	-
KHA2 N-1	DA430	Eneolithic	Khvalynsk II	4899-3818 calBCE***	Alpha S1 casein (2)	92	YLGYLEQLLR	NA	Bovidae	1.28	3.37	0.01	45.15	0.00026	Bovinae
							FFVAPFPEVFGKEK	NA	Bovinae				31.39	0.0038
KHA2 N-2	DA090	Eneolithic	Khvalynsk II	4932-4058 calBCE***	-	136	No dairy peptides	-	-	1.12	3.82	0.01	-	-	-
KHA2 N-4	DA097	Eneolithic	Khvalynsk II	4899-4056 calBCE***	-	129	No dairy peptides	-	-	1.29	3.2	0.01	-	-	-
KHA2 N-61/62	DA442	Eneolithic	Khvalynsk II	n.d.		95	No dairy peptides			0.48	1.06	0.01	-	-	-
MUR2 N-98	DA437	Eneolithic	Murziha II	n.d		96	No dairy peptides	-	-	0.5	1.05	0.01	-	-	-
MUR2 N-94/7	DA107	Eneolithic	Murziha II	n.d		75	No dairy peptides	-	-	0.5	1.35	0.01	-	-	-
MUR2 N-130.1	Z443	Eneolithic	Murziha II	n.d	-	110	No dairy peptides	-	-	0.97	2.8	0.01	-	-	-
MUR2 K-1 N-130	DA426	Eneolithic	Murziha II	n.d	-	162	No dairy peptides	-	-	0.3	0.62	0.01	-	-	-
KRA K.1 N-4	DA511	Early Bronze/Yamnaya	Krasnokholm II	n.d.	BLG (4)	78	TKIPAVFK	NA	Not unique	<0.01	<0.01	0.01	56.93	0.00093	Ovis, Bovinae/Ovis
							TPEVDNEALEK	NA	Ovis				40.74	0.0086
							TPEVDNEALEKFDK	NA	Ovis				42.87	9.5e-05
							TPEVDNEALEKFDK	Deamidated (NQ)	Ovis/Bovinae				46.26	4.6e-05
KRS K.1 N-1	DA439	Early Bronze/Yamnaya	Krasikovskyi I	2910-2877 calBCE	BLG (5)	77	TKIPAVFK	NA	Not unique	1.81	4.05	0.01	56.91	0.00087	Ovis, Bovinae/Ovis
							TPEVDNEALEKFDK	NA	Ovis				22.04	0.0086
							TPEVDNEALEKFDK	NA	Ovis				59.18	2.8e-06
							TPEVDNEALEKFDK	Deamidated (NQ)	Ovis/Bovinae				30.31	0.0014
							TPEVDNEALEKFDK	Deamidated (NQ)	Ovis/Bovinae				46.95	4e-05
KRS1 K.2 N-1	DA094	Early Bronze/Yamnaya	Krasikovskyi I	3365-3105 calBC (Morgunova and Kul'kova 2019)	BLG (7)	81	TKIPAVFK	NA	Not unique	2.33	5.97	0.1	51.37	0.0027	Ovis/Bovinae
							TKIPAVFK	NA	Not unique				33.39	0.021
							TKIPAVFK	NA	Not unique				54.23	0.0014
							VLVLDTDYK	NA	Pecora				34.46	0.003
							VLVLDTDYKK	NA	Pecora				18.95	0.017
							VLVLDTDYKK	NA	Pecora				52.47	0.00013
							TPEVDDEALEK	NA	Ovis/Bovinae				22.1	0.0085
							TPEVDDEALEKFDK	NA	Ovis/Bovinae				52.9	1.1e-05
							IDALNENKVLVLDTDYKK	NA	Pecora				29.88	0.0018
							VAGTWYSLAMAASDISLLDAQSAPLR	Deamidated (NQ); Oxidation (M)	Pecora				25.32	0.043
KRI9 K.4 N-21	DA420	Early Bronze	Krivyanskiy IX	3341-2203 calBCE***	BLG (40)	113	TKIPAVFK	NA	Not unique	0.67	1.8	0.01	57.58	0.00075	Capra, Bovinae/Ovis, Equus
							TKIPAVFK	NA	Not unique				43.86	0.0068
							TKIPAVFK	NA	Not unique				47.92	0.0058
							TKIPAVFK	NA	Not unique				43.73	0.0064
							IDALNENK	NA	Not unique				53.42	0.0043
							IDALNENK	Deamidated (NQ)	Not unique				58.67	0.0012
							IIVTQTMK	Oxidation (M)	Pecora				49.13	0.0021
							IIVTQTMK	Deamidated (NQ); Oxidation (M)	Pecora				38.39	0.0029
							VLVLDTDYK	NA	Pecora				60.82	5.6e-05
							VLVLDTDYKK	NA	Pecora				49.99	2.1e-05
							VLVLDTDYKK	NA	Pecora				50.71	0.00011
							TPEVDNEALEK	Deamidated (NQ)	Ovis/Bovinae				44.13	0.00028
							TPEVDNEALEK	Deamidated (NQ)	Ovis/Bovinae				24.24	0.0066
							IIAEKTKIPAVFK	NA	Bovidae				29.99	0.0015
							IPAVFKIDALNENK	Deamidated (NQ)	Pecora				29.71	0.0069
							IPAVFKIDALNENK	2 Deamidated (NQ)	Pecora				34.21	0.00062
							TPEVDNEALEKFDK	Deamidated (NQ)	Ovis/Bovinae				26.58	0.0032
							TPEVDNEALEKFDK	Deamidated (NQ)	Ovis/Bovinae				46.42	4.4e-05
							TPEVDNEALEKFDK	Deamidated (NQ)	Ovis/Bovinae				40.54	0.0038
							TPEVDNEALEKFDK	Deamidated (NQ)	Ovis/Bovinae				49.65	0.0033
							TPEVDNEALEKFDK	Deamidated (NQ)	Ovis/Bovinae				71.9	7.2e-06
							TPEVDNEALEKFDK	Deamidated (NQ)	Ovis/Bovinae				37.22	0.00032
							TPEVDNEALEKFDK	Deamidated (NQ)	Ovis/Bovinae				84.92	5.2e-06
							TPEVDNEALEKFDK	Deamidated (NQ)	Ovis/Bovinae				59.88	8.4e-05
							TKIPAVFKIDALNENK	Deamidated (NQ)	Bovidae				31.34	0.0012
							IDALNENKVLVLDTDYK	NA	Pecora				29.82	0.0058
							IDALNENKVLVLDTDYKK	NA	Pecora				48.82	4.4e-05
							IDALNENKVLVLDTDYKK	NA	Pecora				28.46	0.0022
							IDALNENKVLVLDTDYKK	Deamidated (NQ)	Pecora				33.92	0.00066
							IDALNENKVLVLDTDYKK	Deamidated (NQ)	Pecora				61.95	0.0014
							IDALNENKVLVLDTDYKK	NA	Pecora				29.55	0.0017
							IDALNENKVLVLDTDYKK	Deamidated (NQ)	Pecora				61.92	0.00029
							IDALNENKVLVLDTDYKK	Deamidated (NQ)	Pecora				43.67	0.0011
							IDALNENKVLVLDTDYKK	Deamidated (NQ)	Pecora				48.67	0.00089
							IPAVFKIDALNENKVLVLDTDYKK	Deamidated (NQ)	Pecora				21.78	0.0091
							YLLFCMENSAEPEQSLACQCLVR	Deamidated (NQ); Oxidation (M)	Pecora				79.38	3.6e-08
							TPEVDKEALEK	NA	Capra				34.5	0.0051
							TPEVDKEALEK	NA	Capra				27.98	0.0052
							TPEVDKEALEKFDK	NA	Capra				36.48	0.0012
							TPEVDKEALEKFDK	NA	Capra				21.75	0.0091
					BLG I (7)		VQIVPDLTR	NA	Equus				49.69	0.0059
							TQMVDEEIMEK	2 Oxidation (M)	Equus				53.93	9.9e-06
							TQMVDEEIMEK	Deamidated (NQ); 2 Oxidation (M)	Equus				28.33	0.0022
							LRPTPEDNLEIILR	NA	Equus				24.65	0.0066
							LRPTPEDNLEIILR	NA	Equus				54.84	0.0033
							LRPTPEDNLEIILR	Deamidated (NQ)	Equus				51.76	0.0082
							NAATPGQSLVCQYLAR	Deamidated (NQ)	Equus				47.35	0.00016
					Alpha S1 casein (2)		YLGYLEQLLR	NA	Bovidae				45.41	0.00026
							YLGYLEQLLR	Deamidated (NQ)	Bovidae				63.42	0.00024
KRI9 K.2 N-2	Z438	Early Bronze	Krivyanskiy IX	2280-2215 calBCE***	BLG (41)	109	TKIPAVFK	NA	Not unique	1.65	2.83	0.01	46.82	0.0053	Capra, Bos, Bovinae/Ovis, Equus
							IDALNENK	Deamidated (NQ)	Not unique				53.98	0.0042
							IDALNENK	Deamidated (NQ)	Not unique				66.73	0.00024
							IDALNENK	2 Deamidated (NQ)	Not unique				59.08	0.0012
							IIVTQTMK	Oxidation (M)	Pecora				52.15	0.0012
							IIVTQTMK	Deamidated (NQ); Oxidation (M)	Pecora				33.8	0.004
							ALKALPMHIR	Oxidation (M)	Pecora				38.18	0.00026
							VLVLDTDYKK	NA	Pecora				45.45	5.5e-05
							VLVLDTDYKK	NA	Pecora				45.31	5.6e-05
							VLVLDTDYKK	NA	Pecora				72.7	5.4e-07
							VLVLDTDYKK	NA	Pecora				62.13	1.4e-05
							TPEVDNEALEK	Deamidated (NQ)	Ovis/Bovinae				63.6	1.6e-05
							TPEVDNEALEK	Deamidated (NQ)	Ovis/Bovinae				65.12	1.3e-05
							IIAEKTKIPAVFK	NA	Bovidae				32.01	0.001
							IPAVFKIDALNENK	Deamidated (NQ)	Pecora				75.84	6.7e-07
							IPAVFKIDALNENK	2 Deamidated (NQ)	Pecora				41.2	0.00034
							IIVTQTMKGLDIQK	Oxidation (M)	Caprinae (and water buffalo)				45.96	0.00014
							IIVTQTMKGLDIQK	Deamidated (NQ); Oxidation (M)	Caprinae (and water buffalo)				31.43	0.0037
							IIVTQTMKGLDIQK	Deamidated (NQ); Oxidation (M)	Caprinae (and water buffalo)				40.85	0.00064
							TPEVDNEALEKFDK	Deamidated (NQ)	Ovis/Bovinae				95.33	1.2e-09
							TPEVDNEALEKFDK	Deamidated (NQ)	Ovis/Bovinae				72.11	0.00013
							TPEVDNEALEKFDK	Deamidated (NQ)	Ovis/Bovinae				62.49	0.0012
							TPEVDNEALEKFDK	Deamidated (NQ)	Ovis/Bovinae				64.25	0.00082
							TPEVDNEALEKFDK	Deamidated (NQ)	Ovis/Bovinae				96.78	4.6e-07
							TKIPAVFKIDALNENK	Deamidated (NQ)	Bovidae				32.67	0.01
							TKIPAVFKIDALNENK	2 Deamidated (NQ)	Bovidae				32.36	0.0073
							TKIPAVFKIDALNENK	2 Deamidated (NQ)	Bovidae				43.22	8.9e-05
							TKIPAVFKIDALNENK	2 Deamidated (NQ)	Bovidae				32.62	0.00087
							TPEVDNEALEKFDKALK	Deamidated (NQ)	Ovis/Bovinae				64.75	0.0013
							TPEVDNEALEKFDKALK	Deamidated (NQ)	Ovis/Bovinae				59.63	0.0045
							IDALNENKVLVLDTDYKK	Deamidated (NQ)	Pecora				46.53	5e-05
							IDALNENKVLVLDTDYKK	NA	Pecora				43.13	9e-05
							VYVEELKPTPEGNLEILLQK	NA	Caprinae				43.27	0.0011
							YLLFCMENSAEPEQSLACQCLVR	Oxidation (M)	Pecora				51.36	1.5e-05
							YLLFCMENSAEPEQSLACQCLVR	2 Deamidated (NQ); Oxidation (M)	Pecora				54.5	0.0042
							LSFNPTQLEEQCHI	Deamidated (NQ)	Bos (including water buffalo)				68.54	3.3e-05
							VAGTWYSLAMAASDISLLDAQSAPLR	Oxidation (M)	Pecora				66.88	1.1e-06
							TPEVDKEALEK	NA	Capra				62.63	5.2e-05
							TPEVDKEALEK	NA	Capra				61.08	2.4e-05
							TPEVDKEALEKFDK	NA	Capra				73.7	9.4e-07
							TPEVDKEALEKFDK	NA	Capra				43.3	0.0011
					BLG I (4)		TESPAEFK	NA	Equus				45.91	0.0015
							TQMVDEEIMEK	2 Oxidation (M)	Equus				53.08	1.1e-05
							LRPTPEDNLEIILR	NA	Equus				45.84	0.01
							ALQPLPGRVQIVPDLTR	NA	Equus				22.04	0.0086
					Alpha S1 Casein (3)		YLGYLEQLLR	NA	Bovidae				47.8	0.00039
							FVVAPFPEVFR	NA	Caprinae				47.09	0.00016
							FVVAPFPEVFRK	NA	Caprinae				40.19	0.00017
KUT1 K.3 N-4	DA422	Early Bronze/Yamnaya	Kutuluk I	ca. 4850 BP (Unpublished, Kitov)	Alpha S1 casein (4)	106	YLGYLEQLLR	NA	Bovidae	0.92	1.92	0.01	45.46	0.00026	Cparinae, Bovidae
							YLGYLEQLLR	Deamidated (NQ)	Bovidae				62.72	1.5e-05
							FVVAPFPEVFR	NA	Caprinae				32.25	0.0035
							FVVAPFPEVFRK	NA	Caprinae				27.39	0.0027
KUT1 K.4 N-1	Z440	Early Bronze/Yamnaya	Kutuluk I	3360-2928 calBCE	BLG (22)	108	VLVLDTDYKK	NA	Pecora	0.88	2.86	0.01	45.4	5.5e-05	Bos, Ovis, Bovinae/Ovis, Caprinae
							VLVLDTDYKK	NA	Pecora				33.58	0.00071
							VLVLDTDYKK	NA	Pecora				52.04	4e-05
							TPEVDDEALEK	NA	Ovis/Bovinae				56.8	4.2e-05
							TPEVDDEALEK	NA	Ovis/Bovinae				77.48	1.4e-06
							TPEVDDEALEK	NA	Ovis/Bovinae				65.44	1.2e-05
							TPEVDDEALEKFDK	NA	Ovis/Bovinae				40.73	0.00015
							TPEVDDEALEKFDK	NA	Ovis/Bovinae				59.37	2.7e-06
							TPEVDDEALEKFDK	NA	Ovis/Bovinae				59.74	2.5e-06
							TPEVDDEALEKFDK	NA	Ovis/Bovinae				72.3	4.6e-05
							TPEVDDEALEKFDK	NA	Ovis/Bovinae				56.37	0.0026
							LSFNPTQLEEQCHI	NA	Bos (including water buffalo)				83.31	1.6e-08
							LSFNPTQLEEQCHI	Deamidated (NQ)	Bos (including water buffalo)				63.5	2.3e-05
							LSFNPTQLEEQCHI	2 Deamidated (NQ)	Bos (including water buffalo)				98.51	1.6e-07
							LSFNPTQLEEQCHI	3 Deamidated (NQ)	Bos (including water buffalo)				84.31	3.2e-06
							YLLFCMENSAEPEQSLACQCLVR	Oxidation (M)	Pecora				21.93	0.0088
							TPEVDNEALEK	NA	Ovis				49.51	0.0019
							LAFNPTQLEGQCHV	NA	Caprinae				28.36	0.0073
							LAFNPTQLEGQCHV	Deamidated (NQ)	Caprinae				61.99	3.4e-06
							LAFNPTQLEGQCHV	2 Deamidated (NQ)	Caprinae				66.77	8.1e-06
							TPEVDNEALEKFDK	NA	Caprinae				44.3	0.00014
LES K.1 N-1	DA429	Early Bronze/Yamnaya	Leshchevskoe 1	3088-2209 calBCE***	BLG (2)	90	TPEVDDEALEKFDK	NA	Ovis/Bovinae	0.4	1.12	0.01	42.34	0.00011	Ovis/Bovinae
							IDALNENKVLVLDTDYKK	Deamidated (NQ)	Pecora				50.09	0.0066
LOP1 K.3P N-1	DA096	Early Bronze/Yamnaya	Lopatino I	3619 - 3020 calBCE	BLG (4)	86	TKIPAVFK	NA	Not unique	0.91	2.38	0.01	46.68	0.0081	Ovis, Bovinae/Ovis
							TPEVDNEALEKFDK	NA	Ovis				28.23	0.0023
							TPEVDNEALEKFDK	Deamidated (NQ)	Ovis/Bovinae				49.49	2.3e-05
							TPEVDNEALEKFDK	Deamidated (NQ)	Ovis/Bovinae				22.57	0.0076
MUSV K.1 N-1	DA433	Early Bronze/Yamnaya	Mustayevo V	2872 - 2625 calBCE (Morgunova et al., 2005)	BLG (13)	192	TKIPAVFK	NA	Not unique	0.44	1.05	0.01	57.53	0.00069	Ovis, Bovidae, Caprinae
							IIVTQTMK	Oxidation (M)	Pecora				52.84	0.00056
							IIVTQTMK	Deamidated (NQ); Oxidation (M)	Pecora				34.29	0.0032
							VLVLDTDYK	NA	Pecora				44.56	0.001
							VLVLDTDYKK	NA	Pecora				64.55	5.9e-06
							TPEVDNEALEK	NA	Ovis				46.05	0.0033
							TPEVDNEALEK	Deamidated (NQ)	Ovis/Bovinae				44.35	0.0002
							TPEVDNEALEKFDK	NA	Ovis				25.83	0.0038
							TPEVDNEALEKFDK	NA	Ovis				55.12	6.8e-06
							TPEVDNEALEKFDK	Deamidated (NQ)	Ovis/Bovinae				35.9	0.00043
							TPEVDNEALEKFDK	Deamidated (NQ)	Ovis/Bovinae				28.13	0.0034
							TPEVDNEALEKFDK	Deamidated (NQ)	Ovis/Bovinae				48.66	4.9e-05
							YLLFCMENSAEPEQSLACQCLVR	Oxidation (M)	Pecora				58.87	3e-06
					Alpha S1 casein (5)		YLGYLEQLLR	NA	Bovidae				39.22	0.0011
							YLGYLEQLLR	Deamidated (NQ)	Bovidae				62.95	1.4e-05
							YIQKEDVPSER	NA	Caprinae				34.31	0.0014
							YIQKEDVPSER	Deamidated (NQ)	Caprinae				32.68	0.0034
							YIQKEDVPSER	Deamidated (NQ)	Caprinae				34.1	0.0037
					Alpha S2 casein (3)		FAWPQYLK	NA	Pecora				32.81	0.0018
							ALNEINQFYQK	NA	Bovidae				23.74	0.0059
							ALNEINQFYQK	Deamidated (NQ)	Bovidae				33.36	0.00095
MUSV K.8 N-2	DA445	Early Bronze/Yamnaya	Mustayevo V	3496 - 2905 calBCE (Morguvna et al., 2005)	-	78	No dairy peptides	-	-	0.65	1.3	0.01	-	-	-
N.P. K.2 N-3	DA512	Early Bronze/Yamnaya	Nizhnaya Pavlovka V	2887 - 2634 calBCE (Morgunova 2014)	BLG (6)	94	TKIPAVFK	NA	Not unique	0.95	2.17	0.01	57.52	0.00082	Ovis, Bovinae/Ovis
							VLVLDTDYKK	NA	Pecora				34.32	0.0039
							TPEVDNEALEKFDK	NA	Ovis				44.51	6.7e-05
							TPEVDNEALEKFDK	Deamidated (NQ)	Ovis/Bovinae				26.52	0.0033
							TPEVDNEALEKFDK	Deamidated (NQ)	Ovis/Bovinae				49.07	2.6e-05
							TPEVDNEALEKFDK	Deamidated (NQ)	Ovis/Bovinae				49.83	2.1e-05
PAN N-6	DA425	Early Bronze/Yamnaya	Panitskoe 6B	3518 - 2933 calBC (Mimokhod 2009)	BLG (4)	160	VLVLDTDYKK	NA	Pecora	0.53	1.27	0.01	46.89	0.0002	Ovis, Bovinae/Ovis, Bovidae
							TPEVDNEALEKFDK	NA	Ovis				42.48	0.0001
							TPEVDNEALEKFDK	Deamidated (NQ)	Ovis/Bovinae				38.29	0.00099
							YLLFCMENSAEPEQSLACQCLVR	Deamidated (NQ); Oxidation (M)	Pecora				21.67	0.0093
					Alpha S1 casein (2)		YLGYLEQLLR	NA	Bovidae				35.58	0.00081
							YLGYLEQLLR	Deamidated (NQ)	Bovidae				76.35	1.5e-05
POD K.1 N-3	DA435	Early Bronze/Yamnaya	Podlesny	3330-2347 calBCE***	BLG (9)	180	TKIPAVFK	NA	Not unique	0.23	0.56	0.01	47.04	0.0076	Ovis, Bovidae, Caprinae
							IIVTQTMK	Deamidated (NQ); Oxidation (M)	Pecora				46	0.00062
							VLVLDTDYKK	NA	Pecora				35.34	0.004
							VLVLDTDYKK	NA	Pecora				45.71	0.00012
							TPEVDNEALEKFDK	NA	Ovis				34.98	0.00052
							TPEVDNEALEKFDK	Deamidated (NQ)	Ovis/Bovinae				84.89	1.1e-08
							TPEVDNEALEKFDK	Deamidated (NQ)	Ovis/Bovinae				34.89	0.00053
							IDALNENKVLVLDTDYK	NA	Pecora				26.1	0.0036
							VYVEELKPTPEGNLEILLQK	NA	Caprinae				21.17	0.01
					Alpha S2 casein (5)		KISQYYQK	NA	Not unique				39.41	0.0032
							LCTTSCEEVVR	NA	Caprinae				44.51	6.7e-05
							ALNEINQFYQK	Deamidated (NQ)	Bovidae				25.59	0.0075
							ALNEINQFYQK	Deamidated (NQ)	Bovidae				22.18	0.0083
							ALNEINQFYQK	2 Deamidated (NQ)	Bovidae				40.56	0.0014
					Alpha S1 casein (4)		YLGYLEQLLR	NA	Bovidae				35.98	0.0022
							YLGYLEQLLR	Deamidated (NQ)	Bovidae				47.23	0.00018
							FVVAPFPEVFR	NA	Caprinae				25.78	0.0099
							YIQKEDVPSER	Deamidated (NQ)	Caprinae				38.42	0.0029
PYA K.6 N-2	DA427	Early Bronze/Yamnaya	Pyatiletka	2875 - 2601 calBC (Bogdanov 2004)	BLG (6)	126	TKIPAVFK	NA	Not unique	0.3	0.8	0.01	41.57	0.0086	Caprinae, Bovinae/Ovis
							VLVLDTDYK	NA	Pecora				34.57	0.0063
							VLVLDTDYKK	NA	Pecora				51.26	0.00012
							TPEVDNEALEKFDK	Deamidated (NQ)	Ovis/Bovinae				31.71	0.0011
							VYVEELKPTPEGNLEILLQK	NA	Caprinae				29.23	0.0045
							YLLFCMENSAEPEQSLACQCLVR	Deamidated (NQ); Oxidation (M)	Pecora				38.58	0.00024
					Alpha S1 casein (3)		YLGYLEQLLR	NA	Bovidae				35.03	0.00079
							YLGYLEQLLR	Deamidated (NQ)	Bovidae				63.03	1.4e-05
							FVVAPFPEVFR	NA	Caprinae				32.39	0.0019
TRU K.5 N-1	DA418	Early Bronze/Yamnaya (Mogunova 2014)	Trudovoy II	n.d.	Alpha S1 casein (3)	155	YLGYLEQLLR	NA	Bovidae	0.66	1.31	0.01	45.38	0.00023	Ovis, Bovinae/Ovis, Bovidae
							YLGYLEQLLR	Deamidated (NQ)	Bovidae				62.5	1.5e-05
							FVVAPFPEVFR	NA	Caprinae				44.02	0.00035
					BLG (3)		VLVLDTDYK	NA	Pecora				52.04	0.0011
							TPEVDNEALEK	NA	Ovis				44.14	0.0037
							TPEVDNEALEKFDK	Deamidated (NQ)	Ovis/Bovinae				23.46	0.0063
BKK K.25 Grave 24	Z327	MBA/Sintashta	Bolshekaraganskyi	n.d.	BLG (11)	41	TPEVDNEALEK	Deamidated (NQ)	Ovis/Bovinae	1.77	5.13	0.005	57.47	0.00011	Bovinae/Ovis
							TPEVDNEALEK	Deamidated (NQ)	Ovis/Bovinae				54.71	7.8e-05
							TPEVDNEALEK	Deamidated (NQ)	Ovis/Bovinae				57.15	2.2e-05
							TPEVDNEALEK	Deamidated (NQ)	Ovis/Bovinae				63.7	1.6e-05
							TPEVDNEALEK	Deamidated (NQ)	Ovis/Bovinae				50.97	0.00015
							TPEVDNEALEKFDK	Deamidated (NQ)	Ovis/Bovinae				35.29	0.00049
							TPEVDNEALEKFDK	Deamidated (NQ)	Ovis/Bovinae				50.99	1.7e-05
							TPEVDNEALEKFDK	Deamidated (NQ)	Ovis/Bovinae				54.57	7.6e-06
							TPEVDNEALEKFDK	Deamidated (NQ)	Ovis/Bovinae				43.17	0.00054
							TPEVDNEALEKFDK	Deamidated (NQ)	Ovis/Bovinae				49.79	7.7e-05
							TPEVDNEALEKFDK	Deamidated (NQ)	Ovis/Bovinae				47.48	0.00042
KAL1 K.1 N-6	DA109	MBA/Poltavka	Kalinovsky 1	2700-2500 BC (Morgunova 2014)	Alpha S1 casein (12)	141	YLGYLEQLLR	NA	Bovidae	2	2.92	0.01	40.03	0.00053	Caprinae, Bovidae
							YLGYLEQLLR	NA	Bovidae				25.91	0.004
							YLGYLEQLLR	NA	Bovidae				28.42	0.0031
							YLGYLEQLLR	NA	Bovidae				29.78	0.0025
							YLGYLEQLLR	NA	Bovidae				37.72	0.0011
							YLGYLEQLLR	NA	Bovidae				27.77	0.0029
							YLGYLEQLLR	NA	Bovidae				25.16	0.0044
							FVVAPFPEVFR	NA	Caprinae				43.93	0.00022
							YIQKEDVPSER	NA	Caprinae				32.65	0.0013
							YIQKEDVPSER	Deamidated (NQ)	Caprinae				34.91	0.0032
							YIQKEDVPSER	Deamidated (NQ)	Caprinae				32.38	0.0022
							FVVAPFPEVFRK	NA	Caprinae				26.53	0.0078
					Alpha S2 casein (2)		FAWPQYLK	Deamidated (NQ)	Pecora				25.45	0.0064
							ALNEINQFYQK	2 Deamidated (NQ)	Bovidae				27.58	0.0026
KAL1 K.1 N-4	DA091	LBA/Srubnaya (Usachuk 1993)	Kalinovsky 1	n.d.	BLG (20)	90	TKIPAVFK	NA	Not unique	0.46	1.12	0.01	48.08	0.0058	Bos, Bovinae/Ovis
							TKIPAVFK	NA	Not unique				57.97	0.00059
							TKIPAVFK	NA	Not unique				52.41	0.0022
							VLVLDTDYKK	NA	Pecora				47.69	0.00023
							TPEVDDEALEKFDK	NA	Ovis/Bovinae				32.55	0.00089
							TPEVDDEALEKFDK	NA	Ovis/Bovinae				54.13	8.4e-06
							TPEVDDEALEKFDK	NA	Ovis/Bovinae				71.78	1.9e-07
							TPEVDDEALEKFDK	NA	Ovis/Bovinae				34.99	0.00052
							TPEVDDEALEKFDK	NA	Ovis/Bovinae				42.74	9.8e-05
							LSFNPTQLEEQCHI	NA	Bos (including water buffalo)				64.49	2.1e-06
							IDALNENKVLVLDTDYKK	NA	Pecora				44.37	6.9e-05
							IDALNENKVLVLDTDYKK	Deamidated (NQ)	Pecora				26.25	0.0036
							IDALNENKVLVLDTDYKK	Deamidated (NQ)	Pecora				44.69	6.9e-05
							IDALNENKVLVLDTDYKK	Deamidated (NQ)	Pecora				26.9	0.0049
							IDALNENKVLVLDTDYKK	2 Deamidated (NQ)	Pecora				44.14	8.3e-05
							VAGTWYSLAMAASDISLLDAQSAPLR	Oxidation (M)	Pecora				31.25	0.0075
							YLLFCMENSAEPEQSLACQCLVR	Oxidation (M)	Pecora				78.98	3.9e-08
							YLLFCMENSAEPEQSLACQCLVR	Deamidated (NQ); Oxidation (M)	Pecora				27.51	0.0026
							YLLFCMENSAEPEQSLACQCLVR	2 Deamidated (NQ); Oxidation (M)	Pecora				63.57	1.1e-06
							YLLFCMENSAEPEQSLACQCLVR	2 Deamidated (NQ); Oxidation (M)	Pecora				30.26	0.0015
KB5 K.2 MR11 CK-1 A944	DA106	MBA/Sintashta	Kammenyi Abmar 5	n.d.	BLG (13)	140	TKIPAVFK	NA	Pecora	2.24	4.76	0.1	45.17	0.014	Ovis/Bovinae, Caprinae
							TKIPAVFK	NA	Pecora				43.76	0.016
							VLVLDTDYKK	NA	Pecora				15.15	0.038
							VLVLDTDYKK	NA	Pecora				51.16	1.2e-4
							VLVLDTDYKK	NA	Pecora				24.33	0.0062
							TPEVDNEALEK	Deamidated (NQ)	Ovis/Bovinae				35.3	5.7e-4
							TPEVDNEALEKFDK	Deamidated (NQ)	Ovis/Bovinae				27.62	0.0048
							TPEVDNEALEKFDK	Deamidated (NQ)	Ovis/Bovinae				31.41	0.0011
							TPEVDNEALEKFDK	Deamidated (NQ)	Ovis/Bovinae				22.57	0.0076
							TPEVDNEALEKFDK	Deamidated (NQ)	Ovis/Bovinae				71.84	1.8e-7
							TPEVDNEALEKFDK	Deamidated (NQ)	Ovis/Bovinae				29.09	0.0016
							TPEVDNEALEKFDK	Deamidated (NQ)	Ovis/Bovinae				31.46	0.035
							VYVEELKPTPEGNLEILLQK	NA	Caprinae				23.53	0.012
					Alpha-S1-casein (5)		YLGYLEQLLR	NA	Bovidae				45.22	2.6e-4
							YIQKEDVPSER	NA	Caprinae				32.31	0.0035
							YIQKEDVPSER	NA	Caprinae				37.6	0.0047
							YIQKEDVPSER	Deamidated (NQ)	Caprinae				40.32	0.0017
							FVVAPFPEVFRK	NA	Caprinae				25.62	0.025
KB5 K.2 A987	DA108	MBA/Sintashta	Kammenyi Abmar 5	n.d.	BLG (20)	70	TKIPAVFK	NA	Pecora	1.54	4.48	0.01	50.82	0.003	Ovis, Ovis/Bovinae
							TKIPAVFK	NA	Pecora				57.56	0.00065
							TKIPAVFK	NA	Pecora				42.2	0.0055
							VLVLDTDYKK	NA	Pecora				39.73	0.0025
							VLVLDTDYKK	NA	Pecora				40.04	0.003
							VLVLDTDYKK	NA	Pecora				29.33	0.0018
							VLVLDTDYKK	NA	Pecora				30.03	0.0053
							TPEVDNEALEKFDK	NA	Ovis				45.09	9.2e-05
							TPEVDNEALEKFDK	NA	Ovis				58.31	1.7e-05
							TPEVDNEALEKFDK	Deamidated (NQ)	Ovis/Bovinae				26.61	0.0032
							TPEVDNEALEKFDK	Deamidated (NQ)	Ovis/Bovinae				47.44	3.6e-05
							TPEVDNEALEKFDK	Deamidated (NQ)	Ovis/Bovinae				34.81	0.00054
							TPEVDNEALEKFDK	Deamidated (NQ)	Ovis/Bovinae				35.63	0.00046
							TPEVDNEALEKFDK	Deamidated (NQ)	Ovis/Bovinae				35.25	0.00054
							TPEVDNEALEKFDK	Deamidated (NQ)	Ovis/Bovinae				71.48	2e-07
							TPEVDNEALEKFDK	Deamidated (NQ)	Ovis/Bovinae				78.8	4.1e-08
							TPEVDNEALEKFDK	Deamidated (NQ)	Ovis/Bovinae				35.81	0.0062
							IDALNENKVLVLDTDYKK	NA	Pecora				39.77	0.00019
							YLLFCMENSAEPEQSLACQCLVR	Deamidated (NQ); Oxidation (M)	Pecora				90.84	3.8e-09
							YLLFCMENSAEPEQSLACQCLVR	2 Deamidated (NQ); Oxidation (M)	Pecora				46.94	4e-05
KB5 K.4 MR-5 CK-2 A937	Z638	MBA/Sintashta	Kammenyi Abmar 5	n.d.	BLG (5)	25	VLVLDTDYKK	NA	Pecora	0	0	0.01	77.55	1.7e-07	Ovis/Bovinae, Bovidae
							VLVLDTDYKK	NA	Pecora				44.07	7.4e-05
							TPEVDDEALEKFDK	NA	Ovis/Bovinae				37.6	0.00037
							TPEVDDEALEKFDK	NA	Ovis/Bovinae				86.1	8.5e-09
							VYVEELKPTPEGDLEILLQK	NA	Bovidae				26.74	0.0031
KRS K.3 N-1	DA095	MBA/Abachevskaja	Krasikovskyi I	2122 - 1922 calBCE (Morgunova et al 2019)	-	129	No dairy peptides	-	-	0.85	1.57	0.01	-	-	-
KRI9 K.1 N-30	DA102	Late Bronze	Krivyanskiy IX	n.d.	BLG (16)	98	TKIPAVFK	NA	Not unique	0.63	3.16	0.01	56.9	0.00096	Bovinae/Ovis
							TKIPAVFK	NA	Not unique				57.55	0.00066
							VLVLDTDYKK	NA	Pecora				39.44	0.0013
							VLVLDTDYKK	NA	Pecora				25.31	0.0042
							VLVLDTDYKK	NA	Pecora				46.45	0.00031
							VLVLDTDYKK	NA	Pecora				21.36	0.0099
							TPEVDDEALEK	NA	Ovis/Bovinae				41.97	0.00044
							TPEVDDEALEKFDK	NA	Ovis/Bovinae				25.29	0.0042
							TPEVDDEALEKFDK	NA	Ovis/Bovinae				47.21	3.7e-05
							TPEVDDEALEKFDK	NA	Ovis/Bovinae				46.58	4.3e-05
							TPEVDDEALEKFDK	NA	Ovis/Bovinae				28.87	0.0031
							TPEVDDEALEKFDK	NA	Ovis/Bovinae				35.37	0.00065
							IDALNENKVLVLDTDYKK	2 Deamidated (NQ)	Pecora				33.45	0.00078
							YLLFCMENSAEPEQSLACQCLVR	Deamidated (NQ); Oxidation (M)	Pecora				42.45	0.00013
							YLLFCMENSAEPEQSLACQCLVR	2 Deamidated (NQ); Oxidation (M)	Pecora				46.04	7.1e-05
							YLLFCMENSAEPEQSLACQCLVR	3 Deamidated (NQ); Oxidation (M)	Pecora				52.99	1.1e-05
KRI9 K.5 N-6	DA104	Late Bronze	Krivyanskiy IX	n.d.	-	85	No dairy peptides	-	-	1.55	3.66	0.01	-	-	-
LOP1 K.3 N-2	DA419	MBA/Potapovka	Lopatino I	2872 - 2474 calBCE (from other Poltavka grave)	BLG (9)	102	IDALNENK	Deamidated (NQ)	Not unique	0.82	2	0.01	58.33	0.0014	Ovis, Bovinae/Ovis, Bovidae
							VLVLDTDYK	NA	Pecora				43.63	0.0024
							TPEVDDEALEKFDK	NA	Ovis/Bovinae				43.92	8.7e-05
							TPEVDDEALEKFDK	NA	Ovis/Bovinae				35.45	0.00061
							IDALNENKVLVLDTDYKK	Deamidated (NQ)	Pecora				61.79	0.00028
							VAGTWYSLAMAASDISLLDAQSAPLR	Oxidation (M)	Pecora				67.3	1.1e-06
							YLLFCMENSAEPEQSLACQCLVR		Pecora				63.68	1.1e-06
							IIVTQTMK	Oxidation (M)	Pecora				46.88	0.0036
							TPEVDNEALEK	NA	Ovis				51.45	0.0024
					Alpha S1 casein (3)		YLGYLEQLLR	NA	Bovidae				45.4	0.00026
							YLGYLEQLLR	Deamidated (NQ)	Bovidae				62.67	1.5e-05
							FVVAPFPEVFR	NA	Caprinae				38.78	0.00066
LOP2 K.1 N-1 K.2	DA432	Final Bronze Age	Lopatino II	814 - 547 calBCE (Vasiliev et al 2000)	-	159	No dairy peptides	-	-	0.45	0.98	0.01	-	-	-
POT K.5 N-3	DA438	MBA/Potapovka	Potapovka I	2040 - 1620 calBCE	BLG (2)	73	TKIPAVFK	NA	Not unique	<0.01	<0.01	0.01	54.22	0.0014
							TPEVDDEALEKFDK	NA	Ovis/Bovinae				31.3	0.0012
SHU2 K.6 N-1	DA434	Middle Bronze Age	Shumayevo II	n.d.	BLG (13)	194	TKIPAVFK	NA	Not unique	0.21	0.52	0.01	57.54	0.00059	Ovis, Bovidae, Caprinae
							IIVTQTMK	Oxidation (M)	Pecora				49.49	0.0011
							VLVLDTDYK	NA	Pecora				61.22	5.8e-05
							VLVLDTDYKK	NA	Pecora				50.21	2e-05
							VLVLDTDYKK	NA	Pecora				61	1.4e-05
							TPEVDNEALEK	NA	Ovis				45.4	0.00076
							TPEVDNEALEK	Deamidated (NQ)	Ovis/Bovinae				56.87	6.3e-05
							LAFNPTQLEGQCHV	NA	Caprinae				35.43	0.0017
							TPEVDNEALEKFDK	NA	Ovis				44.34	7e-05
							TPEVDNEALEKFDK	NA	Ovis				23.25	0.0066
							TPEVDNEALEKFDK	Deamidated (NQ)	Ovis/Bovinae				50.57	1.8e-05
							TPEVDNEALEKFDK	Deamidated (NQ)	Ovis/Bovinae				35.74	0.00045
							VYVEELKPTPEGNLEILLQK	NA	Caprinae				26.99	0.0041
							YLLFCMENSAEPEQSLACQCLVR	Deamidated (NQ); Oxidation (M)	Pecora				88.14	1.1e-06
					Alpha S1 casein (7)		YLGYLEQLLR	NA	Bovidae				45.85	0.00026
							YLGYLEQLLR	Deamidated (NQ)	Bovidae				63.15	1.4e-05
							FVVAPFPEVFR	NA	Caprinae				26.66	0.0082
							YIQKEDVPSER	NA	Caprinae				33.64	0.0015
							YIQKEDVPSER	NA	Caprinae				39.52	0.0021
							YIQKEDVPSER	Deamidated (NQ)	Caprinae				29.07	0.0051
							YIQKEDVPSER	Deamidated (NQ)	Caprinae				31.69	0.0059
					Alpha S2 casein (5)		FAWPQYLK	NA	Pecora				36.96	0.00093
							KISQYYQK	NA	Not unique				36.7	0.0032
							LCTTSCEEVVR	NA	Caprinae				41.4	0.00013
							ALNEINQFYQK	NA	Bovidae				31.52	0.0011
							ALNEINQFYQK	Deamidated (NQ)	Bovidae				33.33	0.001
UTE6_K4_N-5	Z447	MBA/Poltavka	Utevka VI	n.d.	-	25	No dairy peptides	-	-	9.1	13.64	0.01	-	-	-
UTE6_K4_N-6	Z448	MBA/Poltavka	Utevka VI	n.d.	BLG(24)	63	IDALNENK	Deamidated (NQ)	Not unique	2.9	8.62	0.01	66.27	0.00026	Ovis, Bovinae/Ovis, Caprinae
							IDALNENK	2 Deamidated (NQ)	Not unique				50.95	0.0073
							IIVTQTMK	Oxidation (M)	Pecora				50.74	0.0014
							IIVTQTMK	Deamidated (NQ); Oxidation (M)	Pecora				46.93	0.0012
							VLVLDTDYKK	NA	Pecora				23.16	0.0067
							VLVLDTDYKK	NA	Pecora				21.14	0.01
							VLVLDTDYKK	NA	Pecora				68.15	1.2e-06
							TPEVDNEALEK	NA	Ovis				62.47	0.00047
							TPEVDNEALEK	Deamidated (NQ)	Ovis/Bovinae				73.32	2.8e-06
							TPEVDNEALEK	Deamidated (NQ)	Ovis/Bovinae				72.89	2.6e-06
							TPEVDNEALEK	Deamidated (NQ)	Ovis/Bovinae				65.87	9.9e-06
							TPEVDNEALEK	Deamidated (NQ)	Ovis/Bovinae				88.65	7.5e-07
							LAFNPTQLEGQCHV	NA	Caprinae				38.97	0.00022
							LAFNPTQLEGQCHV	Deamidated (NQ)	Caprinae				58.53	8.1e-06
							LAFNPTQLEGQCHV	3 Deamidated (NQ)	Caprinae				62.94	0.00047
							TPEVDNEALEKFDK	NA	Ovis				67.95	2e-06
							TPEVDNEALEKFDK	NA	Ovis				38.85	0.00023
							TPEVDNEALEKFDK	Deamidated (NQ)	Ovis/Bovinae				53.81	9e-06
							TPEVDNEALEKFDK	Deamidated (NQ)	Ovis/Bovinae				73.7	2.3e-07
							TPEVDNEALEKFDK	Deamidated (NQ)	Ovis/Bovinae				86.31	8.1e-09
							TPEVDNEALEKFDK	Deamidated (NQ)	Ovis/Bovinae				43.68	0.00028
							TPEVDNEALEKFDK	Deamidated (NQ)	Ovis/Bovinae				78.76	4.1e-08
							TPEVDNEALEKFDK	Deamidated (NQ)	Ovis/Bovinae				69.32	0.00026
							TPEVDNEALEKFDK	Deamidated (NQ)	Ovis/Bovinae				89.46	2.5e-06
					Alpha lactalbumin (2)		NICNISCDK	NA	Pecora				27.58	0.0099
							FLDDDLTDDIVCAK	NA	Caprinae				98.51	3.3e-09
UTE6 K.4 N-1	DA103	MBA/Poltavka	Utevka VI	2125-1769 calBCE	BLG (10)	116	TKIPAVFK	NA	Not unique	0.084	1.75	0.01	52.33	0.0022	Ovis, Ovis/Bovinae, Caprinae
							TKIPAVFK	NA	Not unique				56.2	0.00088
							VLVLDTDYKK	NA	Pecora				39.47	0.0026
							VLVLDTDYKK	NA	Pecora				46.77	0.00026
							TPEVDDEALEKFDK	NA	Ovis/Bovinae				24.69	0.0067
							TPEVDDEALEKFDK	NA	Ovis/Bovinae				29.1	0.0019
							TPEVDDEALEKFDK	NA	Ovis/Bovinae				50.55	1.8e-05
							VAGTWYSLAMAASDISLLDAQSAPLR	Deamidated (NQ); Oxidation (M)	Pecora				42.33	0.00025
							TPEVDNEALEKFDK	NA	Ovis				27.28	0.0028
							VYVEELKPTPEGNLEILLQK	NA	Caprinae				23.49	0.0063
UTE6 K.6 N-2 K-1	DA421	MBA/Sintashta	Utevka VI	2469-1928 calBCE	Alpha S1 casein (6)	196	YLGYLEQLLR	NA	Bovidae	0.85	1.55	0.01	45.25	0.00026	Caprinae, Bovidae
							YLGYLEQLLR	Deamidated (NQ)	Bovidae				62.58	1.4e-05
							FVVAPFPEVFR	NA	Caprinae				26.99	0.0079
							YIQKEDVPSER	NA	Caprinae				32.07	0.0023
							YIQKEDVPSER	Deamidated (NQ)	Caprinae				42.85	0.00041
							FVVAPFPEVFRK	NA	Caprinae				21.29	0.01
UTE6 K-6 N-6	DA101	MBA/Sintashta	Utevka VI	2020 - 1610 calBCE (Kuznetsov 2006)	BLG (2)	105	TKIPAVFK	NA	Not unique	0.8	1.94	0.01	51.65	0.003	Ovis/Bovinae, Caprinae
							TPEVDDEALEKFDK	NA	Ovis/Bovinae				49.98	2.1e-05
					Alpha S-1 Casein (4)		YLGYLEQLLR	NA	Bovidae				45.3	0.00026
							FVVAPFPEVFR	NA	Caprinae				26.99	0.006
							YIQKEDVPSER	NA	Caprinae				33.43	0.0014
							YIQKEDVPSER	Deamidated (NQ)	Caprinae				23.69	0.008
°Total protein families after filtering for e-value and minium peptide support
*TPEVDNEALEKFDK with a deamidated N and TPEVDDEALEKFDK have the same mass, and are indistinguishable from each other on the MS/MS
The examined materials from all Kamenny Ambar 5 individuals belong to the scientific collections of the Museum at the Institute of Plant and Animal Ecology (Ural Branch of the Russian Academy of Sciences).

## Sheet: Botai Ceramics and Calculus
Calculus
Arch ID	Lab ID	Period	Site Name	Cal. Radiocarbon Dates (BC)	Protein (PSMs)	Total Proteins	Sequence	Mods	Peptide Taxonomic Assignment*	Peptide FDR	Protein FDR	E-Value Cutoff	Mascot Ion Score	Mascot E-value	Protein Taxonomic Assignment
BOTAI CII(3) 30-40	DA089	Eneolithic	Botai	n.d.		40	No dairy proteins	-	-	<0.01	<0.01	0.01	-	-	-
BOTAI 2A	DA092	Eneolithic	Botai	n.d.		96	No dairy proteins	-	-	<0.01	<0.01	0.01	-	-	-
