# Supplementary material for: Dairying enabled Early Bronze Age Yamnaya steppe expansions
Source: Nature. 2021 Sep 15;598(7882):629–33. doi: 10.1038/s41586-021-03798-4 (PMC8550948; doi:10.1038/s41586-021-03798-4)
Supplement: Supplementary file 7 — Results for: uncalibrated AMS 14C dates, Bayesian estimates of dietary contributions, and modeled radiocarbon dates. [file 41586_2021_3798_MOESM7_ESM.xlsx]

## Sheet: Sheet1
Time Period	Site	Individual	Sample type	C14 Lab ID	Conventional 14C Age	Uncertainty	No FRE Min	No FRE Max	Min MFE (modeled)	Max FRE (modeled)	δ13C (‰)	δ15N (‰)	%C	%N	C:N	Citation	Material (PSUAMS)
Eneolithic	Ekaterinovka Mys	EKAT N-74	Human	PSUAMS-4313	6330	25	-5368	-5217	-5361	-4555	-22.9817	14.3845	57.8749	20.756	3.25306	This paper	>30k Da gelatin
	Khlopkovsky Bugor	KB N-7	Human	PSUAMS-2908	6170	25	-5213	-5035	-5211	-4339	-21.8907	16.7429	42.3147	15.2579	3.23552	This paper	>30k Da gelatin
	Khvalynsk I and II	KHA1 N-127	Human	PSUAMS-2885	5625	25	-4537	-4362	-4499	-3800	-20.6236	14.1513	46.189	16.1181	3.34328	This paper	>30k Da gelatin
		KHA1 N-127	Faunal	GrA-26899	5840	40	-4796	-4553	-4789	-3999	-17.86	11.69	n.d.	n.d.	n.d.	Shishlina et al 2009
		KHA2 N-1	Human	PSUAMS-4032	5760	25	-4697	-4539	-4685	-3818	-20.1168	15.5725	39.8186	14.4219	3.22114	This paper	>30k Da gelatin
		KHA2 N-4	Human	PSUAMS-2903	5965	20	-4935	-4786	-4899	-4056	-21.0295	15.5976	25.1291	9.14103	3.20722	This paper	>30k Da gelatin
		KHA2 N-2	Human	PSUAMS-2902	5975	25	-4940	-4790	-4932	-4058	-21.8982	15.4137	45.7943	16.4633	3.24519	This paper	>30k Da gelatin
		KHA2 N-12	Human	PSUAMS-4031	5960	25	-4936	-4730	-4900	-4059	-20.7842	15.5523	44.7571	16.1834	3.22656	This paper	>30k Da gelatin
		KHA2 N-10	Human	OxA-4311	5790	85	-4839	-4451	-4793	-3971	-20.3	13.96	n.d.	n.d.	n.d.	Shishlina et al 2009
		KHA2 N-10	Faunal	GrA-34100	5570	40	-4491	-4342	-4489	-4255	-20	7.51	n.d.	n.d.	n.d.	Shishlina et al 2009
	Murkiha II	MUR2 N-91	Human	GIN-9436	5610	60	-4552	-4340								Serikov 2013
		MUR2 N-94	Human	GIN-9428	5630	40	-4541	-4361								Serikov 2013
		MUR2 N-128	Human	GIN-10039	5390	60	-4346	-4052								Serikov 2013
	Lebyazhinka V	Grave 12	Human	GrA-64048	6595	40					-22.4	13.2				Shishlina et al., 2017
		Grave 12	Carp	GrA-64069	6730	40					-24.8	8.4				Shishlina et al., 2017
		Grave 12	Marmot	GrA-64051	5865	40					-20.7	5.1				Shishlina et al., 2017
Early Bronze Age	Krasikovskyi 1	KRS K.2 N-1	Human	ARR-27477	4529	34	-3364	-3101								Morgunova 2019
	Leschevsky	LES1 K.1 N-1	Human	PSUAMS-4159	4390	20	-3091	-2918								This paper	>30k Da gelatin
	Podlesny	POD K.1 N-3	Human	PSUAMS-4412	4465	20	-3333	-3028								This paper	>30k Da gelatin
	Krivyanski 9	KRI9 K.2 N-2	Human	PSUAMS-7978	4165	25	-2881	-2633								This paper	XAD amino acids
	Krivyanski 9	KRI9 K.4 N-21 A	Human	PSUAMS-7979	4495	25	-3345	-3096								This paper	>30k Da gelatin
	Krivyanski 9	KRI9 K.4 N-21 C	Human	PSUAMS-7980	4225	25	-2904	-2701								This paper	>30k Da gelatin
	Kutulik 1	KUT1 K.3 N-4	Human	OxA-4306	4470	70	-3360	-2928								Kuznetsov 2005
	Lopatino 1	LOP1 K.3p N-1	Human	Ki-7764	4560	80	-3522	-3020								Vasiliev et al 2000
	Mustayevo 5	MUS5 K.1 N-1	Human	IGAN-2780	4070	30	-2698	-2488								Morgunova 2005
	Mustayevo 5	MUS5 K.8 N-2	Human	IGAN-3016	4480	100	-3377	-2903								Morgunova 2005
	Nizhnaya Pavlovka	NP5 K.2 N-3	Human	GrA-54391	4175	35	-2886	-2662								Morgunova 2014
	Pyatiletka	PYA K.6 N-2	Human	GrA-54392	4140	35	-2875	-2621								Bogdanov 2004
Middle/Late Bronze Age	Krasikovskyi 1	KRS K.3 N-1	Human	SPb-2224	3632	55	2145	-1897								Morgunova 2019
	Lopatino 2	LOP2 K.1 N-1 K.2	Human	GIN-11454	2570	40	-811	-547								Vasiliev et al 2000
	Potapovka 1	POT K.5 N-3	Human	OxA-4266	3510	80	-2113	-1620								Anthony 2007
	Utevka 6	UTE6 K.4 N-1	Human	AA-53802	3583	52	-2047	-1767								Kuznetsov 2006
	Utevka 6	UTE6 K.6 N-6	Human	OxA-4264	3580	80	-2143	-1696								Kuznetsov 2006
	Utevka 6	UTE6 K.6 N-2 K-1	Human	AA-12568	3760	100	-2468	-1925								Kuznetsov 2006
References (all also available in main text and supplement reference list):
N. I. Shishlina, E. P. Zazovskaya, J. van der Plicht, R. E. M. Hedges, V. S. Sevastyanov, O. A. Chichagova, Paleoecology, Subsistence, and 14C Chronology of the Eurasian Caspian Steppe Bronze Age. Radiocarbon. 51, 481–499 (2009).
N. I. Shishlina, J. van der Plicht, M. A. Turetsky, The Lebyazhinka Burial Ground (Middle Volga Region, Russia): New 14C Dates and the Reservoir Effect. Radiocarbon. 60, 681–690 (2017).
Y. B. Serikov, Unusual collective burial of the Neolithic Age in the Kumyshanskaya Cave (Middle Urals). Bulletin of Archaeology, Anthropology, and Ethnography. 2, 4–10 (2013).
N. L. Morgunova, M. A. Kulkova, Results of radiocarbon dating of the burial mound Krasikovsky I. Arkheologicheskiye pamyatniki Orenburzh’ya, 39–45 (2019).
P. Kuznetsov, An Indo-Iranian symbol of power in the earliest steppe Kurgans. Journal of Indo-European Studies (2005) (available at https://pascal-francis.inist.fr/vibad/index.php?action=getRecordDetail&idt=17768648).
I. B. Vasiliev, P. F. Kuznetsov, M. A. Turesky, A. P. Semenova, The history of the Samara Volga region from ancient times to the present day (Samara Scientific Center RAS Publishing House, Samara, 2000), Bronze Age.
N. L. Morgunova, Kraeva L A, I. V. Matyushko, Mound burial site Mustaevo V. Arkheologicheskiye pamyatniki Orenburzh’ya. 7, 5–49 (2005).
N. L. Morgunova, The Ural group of monuments in the system of the Volga-Ural variant of the Yamnaya cultural and historical group (OGPU Publishing House, Orenburg, 2014).
R. A. Mimokhod, Mounds of the Bronze Age - Early Iron Age in the Saratov Volga: characteristics and cultural-chronological attribution of complexes (Institute of Archaeology RAS, Moscow, 2009).
S. V. Bogdanov, The Copper Age of the steppe Pre-Urals (Ural Branch of the Russian Academy of Sciences, Ekaterinburg, 2004).
D. W. Anthony, The Horse, the Wheel, and Language (Princeton University Press, 2007).
P. F. Kuznetsov, The emergence of Bronze Age chariots in eastern Europe. Antiquity. 80, 638–645 (2006).
